# Supplementary material for: Glycerol Improves Skin Lesion Development in the Imiquimod Mouse Model of Psoriasis: Experimental Confirmation of Anecdotal Reports from Patients with Psoriasis
Source: Int J Mol Sci. 2021 Aug 15;22(16):8749. doi: 10.3390/ijms22168749 (PMC8395744; doi:10.3390/ijms22168749)
Supplement: Supplementary file 1 [file ijms-22-08749-s001.zip]

Archive with 1 entries (1 files):
- ijms-1340741-supplementary.pdf
